# Supplementary material for: High resolution 2D beam steerer made from cascaded 1D liquid crystal phase gratings
Source: Sci Rep. 2022 Mar 24;12:5145. doi: 10.1038/s41598-022-09201-0 (PMC8948363; doi:10.1038/s41598-022-09201-0)
Supplement: Supplementary file 1 — Supplementary Information. [file 41598_2022_9201_MOESM1_ESM.zip]

Archive with 12 entries (10 files):
- Supplementary information/Figures supplementary info_document/
- Supplementary information/Figures supplementary info_document/Figure S1_supplementary.png
- Supplementary information/Figures supplementary info_document/Figure S2 _ supplementary.png
- Supplementary information/Figures supplementary info_document/Figure S3_ supplementary.png
- Supplementary information/Figures supplementary info_document/Figure S4_supplementary.png
- Supplementary information/Figures supplementary info_document/Figure S5_supplementary.jpg
- Supplementary information/supplementary information_videos/
- Supplementary information/supplementary information_videos/Circular trajectory - shutter time 20s.jpg
- Supplementary information/supplementary information_videos/Circular trajectory.MOV
- Supplementary information/supplementary information_videos/Legends for the supplementary videos.pdf
- Supplementary information/supplementary information_videos/Linear trajectory.MOV
- Supplementary information/supplementary_info.docx
